# Supplementary material for: The aberrant expression of rhythm genes affects the genome instability and regulates the cancer immunity in pan‐cancer
Source: Cancer Med. 2020 Jan 12;9(5):1818–29. doi: 10.1002/cam4.2834 (PMC7050078; doi:10.1002/cam4.2834)
Supplement: Supplementary file 1 [file CAM4-9-1818-s001.xlsx]

## Sheet: Table S1
Table S1.The validated rhythm genes and their circadian rhythm related functions
Gene	Full Name	Circadian rhythm related functions
AANAT	Aralkylamine N-acetyltransferase	Melatonin is essential for the function of the circadian clock that influences activity and sleep.
ARNTL/Bmal1	Arylhydrocarbon receptor nuclear translocator like	Activates transcription of Period (PER1, PER2, PER3) and Cryptochrome (CRY1, CRY2) genes .
CRY1	Cryptochrome circadian regulator 1	This gene is a key component of the circadian core oscillator complex, which regulates the circadian clock.
CRY2	Cryptochrome circadian regulator 2	This gene is a key component of the circadian core oscillator complex, which regulates the circadian clock.
CSNK1D	Casein kinase 1 delta	The encoded protein may also be involved in the regulation of apoptosis, circadian rhythm, microtubule dynamics, chromosome segregation, and p53-mediated effects on growth.
CSNK1E	Casein kinase 1 epsilon	This protein has been shown to phosphorylate period, a circadian rhythm protein.
DBP	D-box binding PAR bZIP transcription factor	The encoded protein can bind DNA as a homo- or heterodimer and is involved in the regulation of some circadian rhythm genes.
EGR3	Early growth response 3	The protein encoded by this gene participates in the transcriptional regulation of genes in controling biological rhythm.
MTNR1A		This receptor is a G-protein coupled, 7-transmembrane receptor that is responsible for melatonin effects on mammalian circadian rhythm and reproductive alterations affected by day length
MTNR1B	Melatonin receptor 1B	This receptor is a G-protein coupled, 7-transmembrane receptor that is responsible for melatonin effects on mammalian circadian rhythm and reproductive alterations affected by day length
NFIL3	Nuclear factor, interleukin 3 regulated	The encoded protein represses PER1 and PER2 expression and therefore plays a role in the regulation of circadian rhythm.
NPAS2	Neuronal PAS domain protein 2	It also may function as a part of a molecular clock operative in the mammalian forebrain.
SERPINE1	Serpin family E member 1	Related literature has been confirmed
TIPIN	TIMELESS interacting protein	It binds TIM, which is involved in circadian rhythm regulation, and aids in protecting cells against DNA damage and stress.
RORA	RAR related orphan receptor A	Also, it has been shown to aid in the transcriptional regulation of some genes involved in circadian rhythm.
RORB	RAR related orphan receptor B	Can help regulate the expression of some genes involved in circadian rhythm.
BHLHE40	Basic helix-loop-helix family member e40	This gene is believed to be involved in the control of circadian rhythm and cell differentiation
PER3	Period circadian regulator 3	Genes in this family encode components of the circadian rhythms of locomotor activity, metabolism, and behavior.
PER2	Period circadian regulator 2	Genes in this family encode components of the circadian rhythms of locomotor activity, metabolism, and behavior.
PER1	Period circadian regulator 1	Genes in this family encode components of the circadian rhythms of locomotor activity, metabolism, and behavior.
TIMELESS	Timeless circadian regulator	The encoded protein also plays a role in the circadian rhythm autoregulatory loop, interacting with the PERIOD genes
NR1D1	Nuclear receptor subfamily 1 group D member 1	The encoded protein is a ligand-sensitive transcription factor that negatively regulates the expression of core clock proteins.
CLOCK	Clock circadian regulator	Activates transcription of Period (PER1, PER2, PER3) and Cryptochrome (CRY1, CRY2) genes .
NR1D2	Nuclear receptor subfamily 1 group D member 2	The encoded protein functions as a transcriptional repressor and may play a role in circadian rhythms and carbohydrate and lipid metabolism.
SIRT1	Sirtuin 1	Related literature has been confirmed
CCRN4L/NOCT	Nocturnin	The mRNA abundance of a similar gene in mouse has been shown to exhibit circadian rhythmicity, which suggests a role for this protein in clock function or as a circadian clock effector.
ARNTL2	Arylhydrocarbon receptor nuclear translocator like 2	Consistent with its role as a biologically relevant partner of circadian and hypoxia factors.
PROK2	Prokineticin 2	This gene encodes a protein expressed in the suprachiasmatic nucleus (SCN) circadian clock that may function as the output component of the circadian clock.
BHLHE41	Basic helix-loop-helix family member e41	This gene is believed to be involved in the control of circadian rhythm and cell differentiation.
CIPC/KIAA1737	CLOCK interacting pacemaker	Related literature has been confirmed
OPN4	Opsin 4	This gene encodes a photoreceptive opsin protein that expressed within the ganglion and amacrine cell layers of the retina
C1orf51/CIART	Circadian associated repressor of transcription	Circadian associated repressor of transcription.

## Sheet: Table S2
Table S2. Cancer and normal tissue samples from TCGA expression data
Cancer Type	Full name of cancer	Cancer sample	Normal sample
ACC	Adrenocortical carcinoma	79	0
BLCA	Bladder urothelial carcinoma	414	19
BRCA	Breast invasive carcinoma	1109	113
CESC	Cervical and endocervical cancers	306	3
CHOL	Cholangiocarcinoma	36	9
COAD	Colon adenocarcinoma	480	41
DLBC	Lymphoid Neoplasm Diffuse Large B-cell Lymphoma	48	0
ESCA	Esophageal carcinoma	162	11
GBM	Glioblastoma multiforme	169	5
HNSC	Head and Neck squamous cell carcinoma	502	44
KICH	Kidney Chromophobe	65	24
KIRC	Kidney renal clear cell carcinoma	539	72
KIRP	Kidney renal papillary cell carcinoma	289	32
LAML	Acute Myeloid Leukemia	151	0
LGG	Brain Lower Grade Glioma	529	0
LIHC	Liver hepatocellular carcinoma	374	50
LUAD	Lung adenocarcinoma	535	59
LUSC	Lung squamous cell carcinoma	502	49
MESO	Mesothelioma	86	0
OV	Ovarian serous cystadenocarcinoma	379	0
PAAD	Pancreatic adenocarcinoma	178	4
PCPG	Pheochromocytoma and Paraganglioma	183	3
PRAD	Prostate adenocarcinoma	499	52
READ	Rectum adenocarcinoma	167	10
SARC	Sarcoma	263	2
SKCM	Skin Cutaneous Melanoma	471	1
STAD	Stomach adenocarcinoma	375	32
TGCT	Testicular Germ Cell Tumors	156	0
THCA	Thyroid carcinoma	510	58
THYM	Thymoma	119	2
UCEC	Uterine Corpus Endometrial Carcinoma	552	35
UCS	Uterine Carcinosarcoma	56	0
UVM	Uveal Melanoma	80	0
